# Supplementary material for: GelJ – a tool for analyzing DNA fingerprint gel images
Source: BMC Bioinformatics. 2015 Aug 26;16:270. doi: 10.1186/s12859-015-0703-0 (PMC4549892; doi:10.1186/s12859-015-0703-0)
Supplement: Additional file 13 — Examples of test images. In the AdditionalFile13.zip file, a test gel-image and two experiments to be imported in GelJ are provided. (ZIP 627 KB) [file 12859_2015_703_MOESM13_ESM.zip › marker_of_example.txt]

In the gel of file example.tiff, the first and last lane are the
reference marker Lambda Ladder PFG Marker (this marker is already
available in GelJ). 
